# Supplementary material for: Overfertilization reduces tomato yield under long-term continuous cropping system via regulation of soil microbial community composition
Source: Front Microbiol. 2022 Aug 4;13:952021. doi: 10.3389/fmicb.2022.952021 (PMC9386239; doi:10.3389/fmicb.2022.952021)
Supplement: Supplementary file 2 [file Table_2.XLSX]

## Sheet: Table 1
	Table 1. Mixed effect ANOVA for the effects of fertilization, crops, and their interaction on soil properties.
	Treatment	Cropping duration	pH	EC (ms·cm-1)	TC (g·kg-1)	TN (g·kg-1)	TP (g·kg-1)	TK (g·kg-1)	AN (g·kg-1)	AP (mg·kg-1)	AK (mg·kg-1)	NH4+-N (mg·kg-1)	NO3--N (mg·kg-1)	BG (nmol MUB g-1·soil·h-1)	LAP (nmol MUB g-1·soil·h-1)	PER (nmol AMC g-1·soil·h-1)	OPP (nmol AMC g-1·soil·h-1)	Yield (kg·m-2)
	Control	1	7.06	0.119	1.247	0.156	1.5075	45.94	0.046	0.0237	0.2275	2.1	2.62	8	23.55	1.3831	1.67167	14.2027
		1	7.02	0.157	1.354	0.164	2.1075	42.3025	0.044	0.0153	0.19675	1.8	2.34	5.22	21.17	2.1958	1.37341	13.376
		1	7.12	0.14	1.512	0.175	1.745	43.108	0.047	0.01095	0.16425	2.3	2.48	6.7	22.04	2.04039	1.84641	14.368
		2	6.91	0.202	6.352	0.535	5.255	45.105	0.091	0.0465	0.50875	1.8	6.22	11.64	20.18	4.86002	2.98285	15.5733
		2	6.94	0.217	6.036	0.504	4.105	40.35	0.084	0.07485	0.4755	2.2	6.9	7.81	20.96	2.41768	4.69195	16.9547
		2	7.06	0.17	6.479	0.541	4.731	42.59	0.098	0.0683	0.619375	2.6	6.74	11.5	23.07	3.37198	4.70113	16.4
		12	6.83	0.316	7.67	0.879	12.795	53.175	0.109	0.0855	0.41	2.65	15.65	24.23	35.8	4.2951	6.14107	19.68
		12	6.64	0.321	8.465	1.022	12.27	58.1175	0.119	0.1089	0.40275	2.45	20	26.46	44.07	7.3024	7.86734	17.44
		12	6.72	0.28	8.461	0.988	12.612	61.4375	0.105	0.0839	0.556625	2.95	16.4	29.4	36.56	6.47327	7.73553	16.4
	Over-fertilization	1	7.03	0.199	5.202	0.733	7.5975	29.65	0.14	0.096	0.4955	3.8	6.7	7.99	49.35	3.38926	2.66506	13.8453
		1	6.96	0.208	5.367	0.8	10.71	35.885	0.128	0.11185	0.3865	3.1	4.5	10.93	42.97	2.84998	2.66828	15.4027
		1	7.06	0.224	5.157	0.732	8.17	30.416	0.143	0.0918	0.446	4.44	7.86	7.63	48.37	4.32406	3.22189	14.4373
		2	6.72	0.464	7.144	1.171	11.3175	33.5725	0.146	0.1608	1.121	5.85	19.85	12.85	64.68	4.32243	7.47272	18.3093
		2	6.76	0.417	6.303	0.98	12.641	35.6475	0.134	0.167	0.969	3.15	13.35	12.8	70.49	3.67671	5.06042	17.4187
		2	6.83	0.398	6.13	0.943	13.209	34.71	0.15	0.1602	1.48725	4.1	20.56	10.37	65.22	3.85993	5.53581	18.032
		12	5.25	1.072	8.823	1.301	22.4	39.17	0.182	0.2094	1.50725	15.2	26.3	16.79	59.13	3.47628	4.42359	10.048
		12	5.39	0.986	9.997	1.455	18.75	44.68	0.179	0.2235	1.29525	23.35	35.1	14.09	57.87	3.67729	3.05241	11.9093
		12	5.47	0.963	9.947	1.384	20.237	41.8425	0.187	0.19735	1.326	26	31.55	14.5	48.93	2.97552	2.74397	11.0027

## Sheet: Table 2
	Table 2. Effects of fertilization on soil characteristics under tomato cropping.
	Treatment	Cropping duration	pH	Average	SD	EC (ms·cm-1)	Average	SD	TC (g·kg-1)	Average	SD	TN (g·kg-1)	Average	SD	TP (g·kg-1)	Average	SD	AP (mg·kg-1)	Average	SD	AK (mg·kg-1)	Average	SD	AN (mg·kg-1)	Average	SD	NH4+-N (mg·kg-1)	Average	SD	NO3--N (mg·kg-1)	Average	SD
	Control	1	7.06	7.06667	0.0503322	0.119	0.138633	0.0190867	1.247	1.371	0.133315	0.156	0.165	0.00953939	1.5075	1.78667	0.302162	0.0237	0.01665	0.00648132	0.2275	0.196167	0.031629	0.046	0.0456667	0.00152753	2.1	2.06667	0.251661	2.62	2.48	0.14
		1	7.02			0.157			1.354			0.164			2.1075			0.0153			0.19675			0.044			1.8			2.34
		1	7.12			0.14			1.512			0.175			1.745			0.01095			0.16425			0.047			2.3			2.48
		2	6.91	6.97	0.0793725	0.202	0.196333	0.0240069	6.352	6.289	0.228121	0.535	0.526667	0.0198578	5.255	4.697	0.575753	0.0465	0.0632167	0.0148429	0.50875	0.534542	0.0753254	0.091	0.091	0.007	1.8	2.2	0.4	6.22	6.62	0.355528
		2	6.94			0.217			6.036			0.504			4.105			0.07485			0.4755			0.084			2.2			6.9
		2	7.06			0.17			6.479			0.541			4.731			0.0683			0.619375			0.098			2.6			6.74
		12	6.83	6.73	0.0953939	0.316	0.305667	0.0223681	7.67	8.19867	0.457843	0.879	0.963	0.0747061	12.795	12.559	0.266483	0.0855	0.0927667	0.0139948	0.41	0.456458	0.0868226	0.109	0.111	0.0072111	2.65	2.68333	0.251661	15.65	17.35	2.3254
		12	6.64			0.321			8.465			1.022			12.27			0.1089			0.40275			0.119			2.45			20
		12	6.72			0.28			8.461			0.988			12.612			0.0839			0.556625			0.105			2.95			16.4
	Over-fertilization	1	7.03	7.01667	0.051316	0.199	0.2102	0.0128421	5.202	5.242	0.110567	0.733	0.755	0.0389744	7.5975	8.82583	1.65665	0.096	0.0998833	0.0105741	0.4955	0.442667	0.0545764	0.14	0.137	0.00793725	3.8	3.78	0.670224	6.7	6.35333	1.70661
		1	6.96			0.208			5.367			0.8			10.71			0.11185			0.3865			0.128			3.1			4.5
		1	7.06			0.224			5.157			0.732			8.17			0.0918			0.446			0.143			4.44			7.86
		2	6.72	6.77	0.0556776	0.464	0.426333	0.0339755	7.144	6.52567	0.542434	1.171	1.03133	0.122361	11.3175	12.3892	0.970571	0.1608	0.162667	0.00376475	1.121	1.19242	0.266404	0.146	0.143333	0.00832666	5.85	4.36667	1.36961	19.85	17.92	3.97363
		2	6.76			0.417			6.303			0.98			12.641			0.167			0.969			0.134			3.15			13.35
		2	6.83			0.398			6.13			0.943			13.209			0.1602			1.48725			0.15			4.1			20.56
		12	5.25	5.37	0.111355	1.072	1.007	0.0574543	8.823	9.589	0.663846	1.301	1.38	0.0770779	22.4	20.4623	1.8354	0.2094	0.210083	0.0130884	1.50725	1.37617	0.114558	0.182	0.182667	0.00404145	15.2	21.5167	5.62857	26.3	30.9833	4.42728
		12	5.39			0.986			9.997			1.455			18.75			0.2235			1.29525			0.179			23.35			35.1
		12	5.47			0.963			9.947			1.384			20.237			0.19735			1.326			0.187			26			31.55

## Sheet: Table 3
	Table 3. Multiple stepwise linear regression analysis
The relative abundanc of bacteria	Treatment	Cropping duration	Bacillus	Gp6	Gemmatimonas	Arthrobacter	Gp16	Gaiella	Nocardioides	Sphingomonas	Streptomyces	Community
	Control	1	0.656429	8.02368	2.34439	3.0184	2.66088	2.23303	0.83812	1.75243	0.861564	-0.3379
		1	1.00223	9.33654	2.39128	5.36866	3.53417	1.63521	1.03153	1.61763	0.744344	-0.3053
		1	0.468878	11.2414	2.70777	4.80014	6.2478	1.93412	0.791232	1.64107	0.591959	-0.3723
		2	2.55539	7.87129	2.40886	1.38905	2.81327	3.01254	0.855703	1.4418	1.08428	-0.1847
		2	2.58469	15.0393	2.20959	2.27992	2.46161	4.00305	0.902591	1.45938	1.47697	-0.2383
		2	2.67847	12.2787	2.5378	1.9224	3.55761	3.18837	0.814676	1.77588	0.926034	-0.2226
		12	10.0692	6.31227	2.68433	1.51799	2.78983	3.05943	1.68796	1.50627	1.33044	-0.3185
		12	10.2333	9.35412	2.28578	1.64693	2.95979	3.38765	2.14512	2.27992	1.43594	-0.3309
		12	10.749	5.38624	2.65502	1.79346	2.27992	3.65725	1.93412	1.79932	1.6528	-0.3238
	Over-fertilization	1	1.16047	1.096	2.03962	2.63158	0.427851	0.351659	2.28578	0.902591	1.88137	0.4251
		1	2.05134	0.89673	1.53558	3.15321	0.398546	0.363381	1.04325	0.392686	1.78174	0.4131
		1	2.30923	1.07256	1.62349	3.11804	0.375103	0.398546	1.03153	0.404408	1.18392	0.3714
		2	3.86825	2.59641	1.69382	1.6528	0.750205	0.433712	1.61177	1.16047	0.574376	0.2372
		2	3.95616	2.69605	1.92826	0.621264	0.785371	0.252022	2.74294	1.0667	0.955339	0.171
		2	2.84257	2.42058	1.86379	1.55316	1.40663	0.808815	1.77002	1.2015	1.03153	0.1782
		12	8.42222	1.48283	2.2682	1.18392	1.34216	1.40663	2.84844	1.50041	0.7209	0.3071
		12	7.74235	2.03962	1.8931	1.16633	0.474739	1.88137	2.21545	1.48283	0.568515	0.2774
		12	6.93354	1.03739	2.19787	0.574376	1.5473	1.55902	2.03376	1.78174	0.7209	0.2538
The relative abundanc of fungi	Treatment	Cropping duration	Chaetomium	Humicola	Mortierella	Leuconeurospora	Pseudaleuria	Microascus	Trichocladium	Aspergillus	Fusarium	Community
	Control	1	18.1064	1.67621	13.4488	1.14894	0	4.83986	0.641193	0.084624	1.99518	-0.0922
		1	13.8426	2.76006	9.20778	0.032548	0	13.6864	2.39227	0.159484	1.19776	-0.1409
		1	25.2148	0.563078	22.6208	0.026038	0	2.63963	2.4118	0.052077	1.22054	-0.2541
		2	20.6842	33.176	8.05559	0.175758	0.032548	0.423122	0.488218	1.55904	0.569587	-0.2515
		2	14.4805	37.3096	1.78362	0.182268	0.016274	0.992709	0.722562	0.621664	0.442651	-0.1084
		2	19.6166	22.6435	4.92123	0.130191	0.022784	0.90483	0.738836	2.49316	0.696524	-0.1517
		12	14.5521	5.21742	0.371045	0.00651	0.136701	0.908085	0.019529	1.16847	0.07486	-0.2789
		12	20.8534	3.81461	0.221325	0.039057	0.143211	1.1229	0	0.859263	0.055331	-0.3273
		12	13.0517	8.59589	0.943888	0.026038	0.104153	0.491473	0.00325	0.966671	0.039057	-0.3207
	Over-fertilization	1	1.61763	0.022784	2.08632	32.6487	33.8009	0.035803	0.159484	0.016274	0.175758	0.5636
		1	3.76579	0.035803	9.53001	15.2584	31.0506	0.055331	0.068351	0.00651	0.179013	0.5411
		1	1.85848	0.022784	10.6855	15.6816	35.7929	0.039057	0.139956	0.013019	0.107408	0.5685
		2	20.2643	0.341752	5.7154	3.68767	2.75355	0.026038	0.07486	0.390574	0.048822	-0.0316
		2	33.189	0.384065	1.85848	5.32157	0.930868	0.00976	0.263638	0.035803	0.065096	-0.0939
		2	18.0478	3.30361	28.7788	12.7653	2.12863	0.026038	0.100898	0.022784	0.113918	-0.0559
		12	10.4251	2.82841	14.1974	0.00325	0.30595	0.273402	0.15623	0.120427	0.413358	0.2237
		12	13.1689	2.90978	10.4511	0.00325	0.15623	0.234345	0.263638	0.110663	0.517511	0.1198
		12	26.6241	3.51191	20.3912	0.00651	0.130191	0.205051	0.133446	0.078115	0.950397	0.0905

## Sheet: Figure 1
	Figure 1. Effects of fertilization on tomato yield.
	Treatment	Cropping duration	Yield (kg·m-2)	Average	SD
	Control	1	14.2027	13.9822	0.531472
		1	13.376
		1	14.368
		2	15.5733	16.3093	0.695116
		2	16.9547
		2	16.4
		12	19.68	17.84	1.67619
		12	17.44
		12	16.4
	Over-fertilization	1	13.8453	14.5618	0.786089
		1	15.4027
		1	14.4373
		2	18.3093	17.92	0.455774
		2	17.4187
		2	18.032
		12	10.048	10.9867	0.93077
		12	11.9093
		12	11.0027

## Sheet: Figure 2
	Figure 2. Effects of fertilization on soil enzyme activity under tomato cropping.
	Treatment	Cropping duration	BG (nmol MUF g-1·soil·h-1)	Average	SD	LAP (nmol MUF g-1·soil·h-1)	Average	SD	PER (μmol AMC g-1·soil·h-1)	Average	SD	PPO (μmol AMC g-1·soil·h-1)	Average	SD
	Control	1	8	6.64	1.39097	23.55	22.2533	1.20426	1.3831	1.8731	0.431405	1.67167	1.6305	0.239173
		1	5.22			21.17			2.1958			1.37341
		1	6.7			22.04			2.04039			1.84641
		2	11.64	10.3167	2.17197	20.18	21.4033	1.49514	4.86002	3.54989	1.23085	2.98285	4.12371	0.990498
		2	7.81			20.96			2.41768			4.69195
		2	11.5			23.07			3.37198			4.70113
		12	24.23	26.6967	2.59311	35.8	38.81	4.57112	4.2951	6.02359	1.55326	6.14107	7.24798	0.960875
		12	26.46			44.07			7.3024			7.86734
		12	29.4			36.56			6.47327			7.73553
	Over-fertilization	1	7.99	8.85	1.8103	49.35	46.8967	3.43571	3.38926	3.5211	0.745831	2.66506	2.85174	0.32056
		1	10.93			42.97			2.84998			2.66828
		1	7.63			48.37			4.32406			3.22189
		2	12.85	12.0067	1.41762	64.68	66.7967	3.2099	4.32243	3.95302	0.332774	7.47272	6.02298	1.27781
		2	12.8			70.49			3.67671			5.06042
		2	10.37			65.22			3.85993			5.53581
		12	16.79	15.1267	1.455	59.13	55.31	5.56104	3.47628	3.37636	0.361397	4.42359	3.40666	0.894091
		12	14.09			57.87			3.67729			3.05241
		12	14.5			48.93			2.97552			2.74397

## Sheet: Figure3
	Figure 3. Effects of fertilization on soil microbial α-diversity under tomato cropping.
			Bacterial community						Fungal community
	Treatment	Cropping duration	Shannon index	Average	SD	Chao1 index	Average	SD	Shannon index	Average	SD	Chao1 index	Average	SD
	Control	1	6.74707	6.83105	0.139668	3941.02	3912.92	99.1486	3.40606	3.23947	0.405526	442.569	417.191	28.4418
		1	6.99228			3994.99			3.53516			422.554
		1	6.7538			3802.76			2.77718			386.449
		2	6.92289	6.94607	0.0203819	4106.89	4022.67	89.7949	2.87134	2.67437	0.310738	321.283	340.505	16.6797
		2	6.96121			3928.18			2.83562			349.068
		2	6.9541			4032.93			2.31615			351.163
		12	6.65905	6.62789	0.0273387	3839.33	3725.71	101.905	2.29964	2.3151	0.128085	186.812	191.354	22.9643
		12	6.61664			3642.39			2.45022			216.25
		12	6.60797			3695.41			2.19545			171
	Over-fertilization	1	5.96053	5.99249	0.133835	2209.56	2314.2	95.9066	1.90786	1.82436	0.136917	199.04	197.643	7.3968
		1	5.87753			2335.11			1.66635			204.241
		1	6.13941			2397.92			1.89888			189.647
		2	6.45742	6.47642	0.0194179	3037.42	2984.67	129.494	2.33344	2.42958	0.117962	227.714	192.286	54.8502
		2	6.49623			2837.13			2.39407			129.105
		2	6.47562			3079.46			2.56121			220.037
		12	6.33178	6.26477	0.0588854	2683.48	2576.35	102.996	2.11063	2.06397	0.119716	182.929	201.082	17.4991
		12	6.22131			2478.06			1.92795			202.474
		12	6.24121			2567.51			2.15333			217.844

## Sheet: Figure 4
	Figure 4. Effects of fertilization on microbial community composition and structure under tomato cropping.
	The raw data were deposited into the NCBI Sequence Read Archive (SRA) database (Accession Number: PRJNA839183)

## Sheet: Figure 5
	Figure 5. Effects of fertilization on the relative abundances of bacteria and fungi under tomato cropping.
	Treatment	Cropping duration	Gp6	Average	SD	Gemmatimonas	Average	SD	Pseudaleuria	Average	SD
	Control	1	8.02368	9.53386	1.61789	2.34439	2.48115	0.197658	0	0	0
		1	9.33654			2.39128			0
		1	11.2414			2.70777			0
		2	7.87129	11.7298	3.61538	2.40886	2.38542	0.165359	0.0325478	0.0238684	0.00819101
		2	15.0393			2.20959			0.0162739
		2	12.2787			2.5378			0.0227835
		12	6.31227	7.01754	2.07583	2.68433	2.54171	0.222125	0.136701	0.128022	0.0209253
		12	9.35412			2.28578			0.14321
		12	5.38624			2.65502			0.104153
	Over-fertilization	1	1.096	1.02176	0.108915	2.03962	1.7329	0.269244	33.8009	33.5481	2.3812
		1	0.89673			1.53558			31.0506
		1	1.07256			1.62349			35.7929
		2	2.59641	2.57102	0.139478	1.69382	1.82862	0.121111	2.75355	1.93768	0.926221
		2	2.69605			1.92826			0.930868
		2	2.42058			1.86379			2.12863
		12	1.48283	1.51995	0.502144	2.2682	2.11972	0.199388	0.30595	0.197457	0.0948552
		12	2.03962			1.8931			0.15623
		12	1.03739			2.19787			0.130191

## Sheet: Figure 6
	Figure 6. Effects of multiple factors on crop yield.
	Treatment	Cropping year	Fertilization amount	pH	TC (g·kg-1)	Bacterial diversity	Funal diversity	Bacterial community	Fungal community	Yield (kg·m-2)
	Control	1	1	7.06	1.247	6.74707	3.40606	-0.3379	-0.0922	14.2027
		1	1	7.02	1.354	6.99228	3.53516	-0.3053	-0.1409	13.376
		1	1	7.12	1.512	6.7538	2.77718	-0.3723	-0.2541	14.368
		2	1	6.91	6.352	6.92289	2.87134	-0.1847	-0.2515	15.5733
		2	1	6.94	6.036	6.96121	2.83562	-0.2383	-0.1084	16.9547
		2	1	7.06	6.479	6.9541	2.31615	-0.2226	-0.1517	16.4
		12	1	6.83	7.67	6.65905	2.29964	-0.3185	-0.2789	19.68
		12	1	6.64	8.465	6.61664	2.45022	-0.3309	-0.3273	17.44
		12	1	6.72	8.461	6.60797	2.19545	-0.3238	-0.3207	16.4
	Over-fertilization	1	2	7.03	5.202	5.96053	1.90786	0.4251	0.5636	13.8453
		1	2	6.96	5.367	5.87753	1.66635	0.4131	0.5411	15.4027
		1	2	7.06	5.157	6.13941	1.89888	0.3714	0.5685	14.4373
		2	2	6.72	7.144	6.45742	2.33344	0.2372	-0.0316	18.3093
		2	2	6.76	6.303	6.49623	2.39407	0.171	-0.0939	17.4187
		2	2	6.83	6.13	6.47562	2.56121	0.1782	-0.0559	18.032
		12	2	5.25	8.823	6.33178	2.11063	0.3071	0.2237	10.048
		12	2	5.39	9.997	6.22131	1.92795	0.2774	0.1198	11.9093
		12	2	5.47	9.947	6.24121	2.15333	0.2538	0.0905	11.0027
